# Supplementary material for: Temporal chromatin accessibility changes define transcriptional states essential for osteosarcoma metastasis
Source: Nat Commun. 2023 Nov 8;14:7209. doi: 10.1038/s41467-023-42656-x (PMC10632377; doi:10.1038/s41467-023-42656-x)
Supplement: Supplementary file 4 — Source Data [file 41467_2023_42656_MOESM4_ESM.zip]

Archive with 24 entries (23 files):
- source_data/
- __MACOSX/._source_data
- source_data/5e_d14_sourcedata.txt
- __MACOSX/source_data/._5e_d14_sourcedata.txt
- source_data/4_invivo_sourcedata.csv
- __MACOSX/source_data/._4_invivo_sourcedata.csv
- source_data/5b_d5_sourcedata.txt
- __MACOSX/source_data/._5b_d5_sourcedata.txt
- source_data/5e_d21_sourcedata.txt
- __MACOSX/source_data/._5e_d21_sourcedata.txt
- source_data/5b_d3_sourcedata.txt
- __MACOSX/source_data/._5b_d3_sourcedata.txt
- source_data/6c_sourcedata.xls
- __MACOSX/source_data/._6c_sourcedata.xls
- source_data/4_invitro_sourcedata.csv
- __MACOSX/source_data/._4_invitro_sourcedata.csv
- source_data/5b_d1_sourcedata.txt
- __MACOSX/source_data/._5b_d1_sourcedata.txt
- source_data/5b_d0_sourcedata.txt
- __MACOSX/source_data/._5b_d0_sourcedata.txt
- source_data/5b_d7_sourcedata.txt
- __MACOSX/source_data/._5b_d7_sourcedata.txt
- source_data/5e_d7_sourcedata
- __MACOSX/source_data/._5e_d7_sourcedata
