# Supplementary material for: Temporal chromatin accessibility changes define transcriptional states essential for osteosarcoma metastasis
Source: Nat Commun. 2023 Nov 8;14:7209. doi: 10.1038/s41467-023-42656-x (PMC10632377; doi:10.1038/s41467-023-42656-x)
Supplement: Supplementary file 4 — Source Data [file 41467_2023_42656_MOESM4_ESM.zip › source_data/5e_d14_sourcedata.txt]

Row	Column	Plane	Timepoint	Cells EGFP - Number of Objects	Cells EGFP - Nucleus Area [µm²] - Mean per Well	Cells EGFP - Nucleus Area [µm²] - Sum per Well	Number of Analyzed Fields	Height [µm]	Time [s]	Compound	Concentration	Cell Type	Cell Count
1	1	1	0	500	2579.93088418	1289965.44209	1	0	0
1	2	1	0	555	2929.17897576	1625694.33155	1	0	0
1	3	1	0	606	2465.301312	1493972.59507	1	0	0
1	4	1	0	293	3714.3386163	1088301.21458	1	0	0
1	5	1	0	349	4311.25140514	1504626.74039	1	0	0
1	6	1	0	729	2586.53830277	1885586.42272	1	0	0
1	7	1	0	638	2764.89172684	1764000.92172	1	0	0
1	8	1	0	313	3291.83590104	1030344.63702	1	0	0
2	1	1	0	435	2738.82743793	1191389.9355	1	0	0
2	2	1	0	631	3756.02866294	2370054.08631	1	0	0
2	3	1	0	477	3378.22812858	1611414.81733	1	0	0
2	4	1	0	472	3520.3970543	1661627.40963	1	0	0
2	5	1	0	428	2982.01515703	1276302.48721	1	0	0
2	6	1	0	498	3920.0793039	1952199.49334	1	0	0
2	7	1	0	649	3297.72793274	2140225.42835	1	0	0
2	8	1	0	335	3623.38118006	1213832.69532	1	0	0
3	1	1	0	377	4376.62273043	1649986.76937	1	0	0
3	2	1	0	431	3750.05407169	1616273.3049	1	0	0
3	3	1	0	546	3627.9887063	1980881.83364	1	0	0
3	4	1	0	306	3602.64082411	1102408.09218	1	0	0
3	5	1	0	458	3637.32314461	1665894.00023	1	0	0
3	6	1	0	538	3977.83913403	2140077.45411	1	0	0
3	7	1	0	538	4204.56794253	2262057.55308	1	0	0
3	8	1	0	474	3853.88607536	1826741.99972	1	0	0
4	1	1	0	133	3496.86494799	465083.038082	1	0	0
4	2	1	0	121	3553.62380741	429988.480696	1	0	0
4	3	1	0	181	3966.2819231	717897.02808	1	0	0
4	4	1	0	121	4074.79478966	493050.169548	1	0	0
4	5	1	0	206	3631.47462697	748083.773155	1	0	0
4	6	1	0	121	3732.5788807	451642.044565	1	0	0
4	7	1	0	109	3248.64548314	354102.357662	1	0	0
4	8	1	0	179	3047.52535099	545507.037827	1	0	0
5	1	1	0	110	3595.54984223	395510.482645	1	0	0
5	2	1	0	113	3370.45161796	380861.03283	1	0	0
5	3	1	0	99	3345.8619949	331240.337495	1	0	0
5	4	1	0	147	2436.37406057	358146.986904	1	0	0
5	5	1	0	148	4260.75828479	630592.22615	1	0	0
5	6	1	0	178	3716.67509648	661568.167174	1	0	0
5	7	1	0	166	4002.58435236	664429.002491	1	0	0
5	8	1	0	147	3191.68021817	469176.992071	1	0	0
6	1	1	0	289	3831.62825904	1107340.56686	1	0	0
6	2	1	0	124	4969.86602571	616263.387189	1	0	0
