# Supplementary material for: Temporal chromatin accessibility changes define transcriptional states essential for osteosarcoma metastasis
Source: Nat Commun. 2023 Nov 8;14:7209. doi: 10.1038/s41467-023-42656-x (PMC10632377; doi:10.1038/s41467-023-42656-x)
Supplement: Supplementary file 4 — Source Data [file 41467_2023_42656_MOESM4_ESM.zip › source_data/4_invivo_sourcedata.csv]

gene	log2FC	p_value_neg	p_value_pos	p_value_twosided	fdr_neg	fdr_pos	fdr_twosided
AR	0.2093687299446998	0.8519361479649812	0.20228593080971272	0.6322854738338861	0.9156323085604938	0.99999999999998	0.692503138008542
ARNT	0.12415289677531982	0.5707951257212402	0.5103499831286324	0.6320628034555479	0.7293493273104736	0.99999999999998	0.692503138008542
ATF3	-1.2171013476785326	3.339353310339298e-07	0.9999928673457816	3.6789487040624603e-06	2.4001601918063703e-06	0.99999999999998	2.4258275724759604e-05
BACH1	0.0013791368160087634	0.028841715223807976	0.5356677309383138	0.039672563854945296	0.06378456251419072	0.99999999999998	0.0786611179882536
BCL6	-1.4855035833273682	1.271921846660626e-06	0.9999289754004526	1.363168351935828e-05	8.126167353665109e-06	0.99999999999998	7.838218023631011e-05
CONTROL1	0.15850930421882836	0.7231172923807161	0.2768827076192839	0.5537654152385678	0.8399847335735591	0.99999999999998	0.6423210382330972
CONTROL10	0.12140885264469148	0.6931608436906644	0.3068391563093356	0.6136783126186709	0.8217886291177979	0.99999999999998	0.6851748150596811
CONTROL11	-1.2918971950566984	0.034592849314660085	0.96540715068534	0.06918569862932021	0.07505995606011147	0.99999999999998	0.1262913546408226
CONTROL12	-1.022490047896074	0.03733009251319773	0.9626699074868024	0.07466018502639547	0.07651348263512678	0.99999999999998	0.13415501996930435
CONTROL13	-1.1348210550880946	0.0016076531414385524	0.9983923468585616	0.003215306282877029	0.0052822888932981	0.99999999999998	0.010875300662672305
CONTROL14	-0.78272451036276	0.026844019373452016	0.973155980626548	0.05368803874690409	0.060530631920529064	0.99999999999998	0.1029020742648995
CONTROL15	0.4129838140651359	0.8041573573391328	0.1958426426608673	0.3916852853217345	0.8807437723238122	0.99999999999998	0.5118614524090849
CONTROL16	0.3104730889556109	0.7814818697891951	0.21851813021080493	0.4370362604216097	0.8666676746546012	0.99999999999998	0.5462953255270121
CONTROL17	0.07617516606368291	0.6476975873582563	0.3523024126417436	0.7046048252834871	0.7829633367629062	0.99999999999998	0.7366323173418274
CONTROL18	0.3405330511827014	0.7543100689551896	0.2456899310448104	0.4913798620896207	0.8504476267632041	0.99999999999998	0.6040561029888296
CONTROL19	-0.8539092779959496	0.09838959402149193	0.9016104059785082	0.19677918804298386	0.17143641382532684	0.99999999999998	0.3058054949316641
CONTROL2	-0.11061202163693906	0.4836276545780911	0.5163723454219089	0.9672553091561824	0.6320134122327327	0.99999999999998	0.9672553091561824
CONTROL20	-0.2381130563509473	0.16142712038501014	0.8385728796149898	0.32285424077002045	0.2578349839482801	0.99999999999998	0.4679898807991242
CONTROL21	0.3171106231076521	0.8949828559902853	0.10501714400971476	0.21003428801942947	0.9442479673292	0.99999999999998	0.3220525749631252
CONTROL22	-0.0465327556080144	0.2952680782800595	0.7047319217199404	0.5905361565601194	0.4298206202810993	0.99999999999998	0.6723926535090468
CONTROL23	0.13523360029316933	0.7485679430363119	0.2514320569636881	0.5028641139273762	0.8504476267632041	0.99999999999998	0.6087302431752448
CONTROL24	-0.2454154666901012	0.3875870201782282	0.6124129798217718	0.7751740403564562	0.5243824390646618	0.99999999999998	0.7888939348760395
CONTROL25	-1.07162898441827	0.003923972892371953	0.996076027107628	0.007847945784743795	0.01100626542982377	0.99999999999998	0.02098869221501248
CONTROL3	0.9506939815266692	0.9370336467457062	0.0629663532542938	0.12593270650858762	0.9708006250068127	0.99999999999998	0.20688944640696533
CONTROL4	-0.043013775419879614	0.6245312521509748	0.3754687478490251	0.7509374956980501	0.7722698279286248	0.99999999999998	0.7779983063538357
CONTROL5	-0.04393247328824401	0.4503982615361982	0.549601738463802	0.9007965230723961	0.5953540238696873	0.99999999999998	0.908698246958996
CONTROL6	0.2854755610768436	0.9999671126546484	3.2887345351562125e-05	6.577469070312428e-05	0.9999671126546484	0.0018910223577148226	0.00033574851024426673
CONTROL7	-0.64592505278606	0.005826772759986147	0.994173227240014	0.011653545519972223	0.014566931899965366	0.99999999999998	0.029634460121744824
CONTROL8	0.2895549062335228	0.7341003917231443	0.26589960827685555	0.5317992165537111	0.8442154504816161	0.99999999999998	0.6304836072543998
CONTROL9	0.31837264626665984	0.8172750471880574	0.18272495281194254	0.3654499056238851	0.8866663247794963	0.99999999999998	0.4944322252558446
CREB1	0.043397891575752016	0.07794001687042999	0.2898870116863802	0.0360246526625891	0.14456616032418468	0.99999999999998	0.07397919743210261
CTCF	-2.0295295705416105	2.0197457027158698e-06	0.9090522359257664	6.322964147988307e-06	1.222477662170132e-05	0.99999999999998	3.827057247466607e-05
EBF1	-0.07547799955319956	0.011710196868083736	0.6390533717866231	0.016485465529339112	0.027483115098563868	0.99999999999998	0.03949642783070829
EGR1	0.3938626641311953	0.3460580023106302	0.5703773417702943	0.4134239618006883	0.4794779550087045	0.99999999999998	0.525838999275904
EHF	-0.14488070279096954	0.0012145768690743006	0.7565335549024108	0.0026356802065447163	0.004108127645398371	0.99999999999998	0.009184946174322495
EIF4A3	-4.845432588619008	6.152526033951188e-10	0.9999999999978514	7.415083195145793e-09	1.0107721341491238e-08	0.99999999999998	9.474828527130736e-08
ELF1	0.11629322369144555	0.33087862831273035	0.40136735086085856	0.26737673369641085	0.4640371006824877	0.99999999999998	0.3942092868600929
ELK1	-0.13249318626443518	0.6510463465222679	0.5000865116185989	0.7742621517253637	0.7829633367629062	0.99999999999998	0.7888939348760395
ELK4	-0.1578906021402795	0.3111018187714899	0.7622450925858266	0.5585400332461714	0.4423541106885124	0.99999999999998	0.6423210382330972
ERG	0.2736093721614261	0.9216729588221669	0.22230959446557155	0.6910642876584494	0.9635671842231746	0.99999999999998	0.7350788797814553
ETS1	0.4727718682594424	0.7837690275137262	0.19159354079575736	0.3549875186897784	0.8666676746546012	0.99999999999998	0.4886811095691821
ETV1	-0.02656028042477176	0.17095046130898942	0.4303087658135048	0.11795514839324732	0.2656662574396457	0.99999999999998	0.1994829715474036
EWSR1	-0.6461885184611265	0.008799902356604272	0.9371340289943572	0.04038789417459501	0.02108309939603107	0.99999999999998	0.07872216661149875
F3	0.17665749643101505	0.7166744387161127	0.2616902234683661	0.4160986863835415	0.8399847335735591	0.99999999999998	0.525838999275904
FLI1	-0.04640095380055875	2.900540541641731e-05	0.8606896552738453	6.738096484848637e-05	0.00014502702708208654	0.99999999999998	0.00033574851024426673
FOS	-0.14841210223386092	0.08872847540987346	0.5931135785640371	0.10203560383990194	0.15943397925211636	0.99999999999998	0.17513573793416007
FOSB	0.3115998455584914	0.8877905822657443	0.010724354368338029	0.035108974477117236	0.9442479673292	0.3083251880897183	0.07340967390669967
FOSL1	-2.46548748972342	8.899690462197904e-10	0.9999972910776848	1.068317542611298e-08	1.2793305039409489e-08	0.99999999999998	1.228565174002993e-07
FOSL2	-0.7123344234994047	0.004292803313778356	0.8622596159773023	0.01812063977597155	0.011754104311535977	0.99999999999998	0.042528032127280166
FOXA1	-0.9397723379318204	0.00016808168754980964	0.9345799626030168	0.0006065187097573198	0.0006903355024367181	0.99999999999998	0.0023249883874030593
FOXA2	-0.527268620855494	0.0003713342813646276	0.6467479259571417	0.0005227722996975839	0.001472532495066627	0.99999999999998	0.0020730625677662807
FOXO1	-0.2722895423166749	0.021523307737440982	0.9145603967208122	0.06524193801639737	0.04950360779611425	0.99999999999998	0.12101327212718868
FOXP1	-0.06334408534236591	0.31157115622408266	0.5985638983188989	0.3779482538804224	0.4423541106885124	0.99999999999998	0.5053959208866113
GABPA	-1.0044835894566178	4.735421117229647e-08	0.999999801566585	5.396018533190533e-07	3.889810203438638e-07	0.99999999999998	4.136947542112742e-06
GPN2	-6.848858614056097	3.997288436205017e-12	0.99999999999998	5.0387076917618827e-11	9.19376340327154e-11	0.99999999999998	9.657523075876945e-10
HOXA9	-0.6023729867678691	0.0022060821315595127	0.9083236115376836	0.0070063551810857355	0.006856741760252541	0.99999999999998	0.01918406775773475
HOXB4	0.5043271745662312	0.036149684152086234	0.1294005637335796	0.004015762605087569	0.07596225226315811	0.99999999999998	0.012828130544029731
HOXC9	0.032611081900085104	0.2943361662695542	0.4933288469824443	0.3255581779472168	0.4298206202810993	0.99999999999998	0.4679898807991242
HOXD13	-0.7664137132347331	0.07252536569117636	0.9619673716182424	0.35694968003314165	0.13672814843418493	0.99999999999998	0.4886811095691821
HSPA5	-5.859729919292294	1.9926964706858615e-12	0.9999999999997184	2.524617344395289e-11	7.297319508292343e-11	0.99999999999998	7.258274865136455e-10
IKZF1	0.2432127109205067	0.4068956026072846	0.2549343248794801	0.17448239335037044	0.544104584881834	0.99999999999998	0.2748695237711315
JUN	-0.9102442584950888	0.037924074001758484	0.8843624372396366	0.12069969999789999	0.07651348263512678	0.99999999999998	0.2011661666631667
JUNB	-1.338544971836516	2.536917519126398e-05	0.9604252084019224	0.00019704236511535053	0.00013261159759069807	0.99999999999998	0.0008392545180839005
JUND	-0.6674404619093646	0.00011665134442447105	0.8341074529446857	0.00038607673303592185	0.0005072757742506321	0.99999999999998	0.0015856722963975358
KLF4	-1.3002890683145172	0.0009661381840235168	0.9371785874503198	0.004882519344441424	0.0033668451867486194	0.99999999999998	0.014737139966283194
KLF5	-0.5464795937290021	0.003057524745743125	0.8601029078067055	0.012026330732603315	0.008790383644011484	0.99999999999998	0.029634460121744824
LHX2	-0.8174446783531186	0.0006573421786142907	0.9946738561379224	0.005632935416200593	0.0023623234543951066	0.99999999999998	0.016194689321576704
LZTR1	-0.6500000471615208	0.04147040574331146	0.978749623671274	0.23046861839124205	0.08222580449104859	0.99999999999998	0.3487354094078005
MAFA	-1.4393611618174604	2.1442962392657692e-05	0.8228962113214121	3.991774802102157e-05	0.00011742574643598257	0.99999999999998	0.00021859719154368955
MAFK	-1.2641072425972009	8.16235103412439e-05	0.9955548963574304	0.0007732035562155168	0.000375468147569722	0.99999999999998	0.002868335773057561
MAZ	-0.06778354920448892	0.1022931446224484	0.4214520645926185	0.09074539537691044	0.17557778554599351	0.99999999999998	0.15811697679310155
MCM2	-2.2156011407926344	4.456471169540801e-07	0.00034817491723212936	1.3598580674978366e-11	3.0146716735128947e-06	0.01334670516056496	5.212789258741706e-10
MEIS1	-0.7151641486327827	0.003057244242011533	0.9905399361487266	0.02354864542206614	0.008790383644011484	0.99999999999998	0.0512992043587233
MYBL1	-1.194490124609915	0.004444346654561443	0.7457765481982586	0.008973921543526836	0.011886043378478279	0.99999999999998	0.023454567670581503
MYBL2	-0.32251557454439617	0.001998825376702816	0.4426049927377801	0.0012911093106523618	0.006385136620022884	0.99999999999998	0.004639924085156926
NF1	0.5822149300261201	0.9876981729465351	0.08683880639114157	0.4079859669922005	0.9963621920074694	0.99999999999998	0.525838999275904
NFATC1	-0.03247728550369322	0.2863059101496084	0.06058162897201226	0.02137749384183085	0.4275997359377268	0.99999999999998	0.04916823583621095
NFE2L2	-0.07117741000229216	0.6536041767759913	0.4507111056449482	0.6967269382276402	0.7829633367629062	0.99999999999998	0.7350788797814553
NFKB1	-0.13074524818175792	0.6185309656168403	0.4842750947563824	0.6901752172693318	0.7722698279286248	0.99999999999998	0.7350788797814553
NFYA	-1.283230368456449	0.0004038986581424149	0.997587374270154	0.0035559377026955327	0.001548278189545924	0.99999999999998	0.011683795308856751
NKX6-1	0.10626607754734783	0.1897376484743327	2.487426345467349e-05	3.796947504744982e-06	0.2909310609939768	0.0018910223577148226	2.4258275724759604e-05
NR3C1	0.04162037126726137	0.20906050535629972	0.3781450481633194	0.13975442975323302	0.3163415541575588	0.99999999999998	0.2263628087552365
OLIG2	0.2925407279343704	0.6073035257412956	0.4328297187252208	0.5540285569192791	0.7674714885741648	0.99999999999998	0.6423210382330972
PAX3	-0.5522243961371958	0.002928827942593018	0.9649336317696824	0.022639307018469584	0.008790383644011484	0.99999999999998	0.05104941778674514
POLR2L	-4.735395166460241	1.0865601287153273e-08	0.9999999874827672	1.2649961020298124e-07	1.0412867900188554e-07	0.99999999999998	1.1190350133340646e-06
POU5F1	-0.13992163571459135	0.043746772433543135	0.4197207195435779	0.025185995605406773	0.08526913270944847	0.99999999999998	0.05363684249299591
PRPF19	-5.109136141885064	2.8327718225621014e-14	0.9999999999998888	3.685996871143665e-13	3.257687595946417e-12	0.99999999999998	4.238896401815215e-11
RBPJL	-0.5226313531483067	0.0005458933743465342	0.9999769885405732	0.004727859669970636	0.0020250883241887557	0.99999999999998	0.01469469897423306
RFX5	-0.42399225338563706	0.13889212911053378	0.6900966482624089	0.24197878630928366	0.23489110070163802	0.99999999999998	0.3613968886437353
RPA3	-5.1328531225683225	2.8432597092565888e-11	0.9999999997810606	3.5285336605962904e-10	5.449581109408462e-10	0.99999999999998	5.7968767281224775e-09
RPL10	-4.4627530330524054	2.1248692981940898e-13	0.9999999999983876	2.7324234869806333e-12	1.221799846461602e-11	0.99999999999998	1.571143505013864e-10
RPS12	-3.969829962964536	2.5381980898408157e-12	0.9999999999999613	3.2101557194399533e-11	7.297319508292343e-11	0.99999999999998	7.383358154711893e-10
RRM1	-3.5189526646531166	1.5103678250107128e-09	0.9458311757054308	6.661290591947011e-09	1.7369229987623196e-08	0.99999999999998	9.474828527130736e-08
RUNX1	0.5269675179039859	0.9661966117059004	0.15643388745266432	0.6092840855169731	0.9872491662570408	0.99999999999998	0.6851748150596811
RUNX2	0.4176818533619606	0.9700796155395268	0.1807534818289964	0.6650163064264014	0.9872491662570408	0.99999999999998	0.7214799550852468
SF3B3	-4.055080005985019	3.421949330925695e-09	0.9999926666501976	4.043885216413245e-08	3.577492482331408e-08	0.99999999999998	3.8753899990626936e-07
SMAD3	-0.12828296070938586	0.16587485710607272	0.7584238685293044	0.3381920869918929	0.2613097063999776	0.99999999999998	0.4801492593094776
SOX17	-0.2345615287143392	0.09792144199089436	0.6336031306823404	0.16769177067949345	0.17143641382532684	0.99999999999998	0.2678410226130798
SOX2	-0.023999870866241668	0.5198320988347669	0.4620273277326678	0.5198607809323328	0.67169316141571	0.99999999999998	0.6227498938251903
SPI1	-0.6431138488014212	3.299647515355262e-07	0.9999870298455495	3.636035372699437e-06	2.4001601918063703e-06	0.99999999999998	2.4258275724759604e-05
STAT1	0.6095643366124022	0.036329772821510405	0.1378332616711336	0.004997812684217779	0.07596225226315811	0.99999999999998	0.014737139966283194
STAT3	-0.7346224377776802	0.08190876136621128	0.9669415735086638	0.384298043148548	0.14951599297006826	0.99999999999998	0.5079801719779659
STAT4	-0.6059256166771934	3.732751674969171e-05	0.9610833774026746	0.00017985894978657743	0.00017886101775893947	0.99999999999998	0.0007955299702098617
STAT5A	-0.3969888197649234	0.005111638742532518	0.9663820570582936	0.023642242008802914	0.013359964895255443	0.99999999999998	0.0512992043587233
STAT5B	-1.4252729360430119	1.3468272970261685e-05	0.99990236641569	0.00013578838769872273	7.74425695790047e-05	0.99999999999998	0.0006246265834141246
TBX20	-0.34433027309899433	0.14742742243252266	0.7831493657011359	0.34933949603057696	0.2422254857505716	0.99999999999998	0.4886811095691821
TCF12	0.13238559734956468	0.15032372148887085	0.2904758854995621	0.06396665866176124	0.2434820841016922	0.99999999999998	0.12059288108364825
TCF3	0.00669079825300356	0.006333503940611297	0.467321032689681	0.006890115310835286	0.015496871344048915	0.99999999999998	0.01918406775773475
TCF4	0.2420143888709925	0.3805420778746367	0.07662351090146856	0.0371679169910738	0.5209802256617051	0.99999999999998	0.07498790270128924
TEAD4	-0.5508345013449647	0.00011909952960667017	0.5137847147305318	7.006925431184697e-05	0.0005072757742506321	0.99999999999998	0.00033574851024426673
TFAP2A	-1.6325682438799831	1.168262854913274e-09	0.9999885266111992	1.398145345077458e-08	1.4927803146114057e-08	0.99999999999998	1.4616974062173425e-07
TFAP2C	-0.2646950315703358	0.05201094368109788	0.5909430648456095	0.08711710498641702	0.0996876420554376	0.99999999999998	0.1541302626682763
TFAP4	-2.081280769742232	3.11014133522188e-08	0.9999999590695632	3.566893386407372e-07	2.751278873465509e-07	0.99999999999998	2.929948138834627e-06
ZBTB16	-0.4666313028770621	0.14744160002208706	0.8890472372232683	0.4937502059213042	0.2422254857505716	0.99999999999998	0.6040561029888296
ZFX	-0.4662297046428727	0.005527835798129242	0.8390898759327281	0.012111475006278322	0.014126691484108063	0.99999999999998	0.029634460121744824
