# Supplementary material for: Temporal chromatin accessibility changes define transcriptional states essential for osteosarcoma metastasis
Source: Nat Commun. 2023 Nov 8;14:7209. doi: 10.1038/s41467-023-42656-x (PMC10632377; doi:10.1038/s41467-023-42656-x)
Supplement: Supplementary file 4 — Source Data [file 41467_2023_42656_MOESM4_ESM.zip › source_data/5b_d5_sourcedata.txt]

B				17976	20758	5707	18459	30123	38703	1963			550,600
C				23994	24186	5494	19683	30422	39188	1955			550,600
D				24445	23528	4529	15209	28949	35783	1970			550,600
E				21813	25983	5757	15505	28936	39621	1952			550,600
F				19058	19233	3983	13500	23933	36005	1895			550,600
G				19565	24704	5844	13947	31425	37346	1960			550,600
