# Supplementary material for: Temporal chromatin accessibility changes define transcriptional states essential for osteosarcoma metastasis
Source: Nat Commun. 2023 Nov 8;14:7209. doi: 10.1038/s41467-023-42656-x (PMC10632377; doi:10.1038/s41467-023-42656-x)
Supplement: Supplementary file 4 — Source Data [file 41467_2023_42656_MOESM4_ESM.zip › source_data/5e_d21_sourcedata.txt]

Row	Column	Plane	Timepoint	Cells EGFP - Number of Objects	Cells EGFP - Nucleus Area [µm²] - Mean per Well	Cells EGFP - Nucleus Area [µm²] - Sum per Well	Number of Analyzed Fields	Height [µm]	Time [s]	Compound	Concentration	Cell Type	Cell Count
1	1	1	0	795	2348.75758398	1867262.27926	1	0	0
1	2	1	0	887	3104.67862636	2753849.94158	1	0	0
1	3	1	0	760	2798.82242854	2127105.04569	1	0	0
1	4	1	0	323	4231.69678037	1366838.06006	1	0	0
1	5	1	0	451	4014.27975806	1810440.17089	1	0	0
1	6	1	0	627	3492.77421938	2189969.43555	1	0	0
1	7	1	0	594	3779.61252552	2245089.84016	1	0	0
1	8	1	0	275	4770.06174617	1311766.9802	1	0	0
2	1	1	0	455	3332.23896958	1516168.73116	1	0	0
2	2	1	0	794	3620.8650598	2874966.85748	1	0	0
2	3	1	0	547	4219.24966664	2307929.56765	1	0	0
2	4	1	0	424	4262.63531653	1807357.37421	1	0	0
2	5	1	0	615	3017.59176909	1855818.93799	1	0	0
2	6	1	0	521	5504.82162797	2868012.06817	1	0	0
2	7	1	0	429	5908.39182124	2534700.09131	1	0	0
2	8	1	0	320	5549.03402103	1775690.88673	1	0	0
3	1	1	0	428	6732.25172184	2881403.73695	1	0	0
3	2	1	0	401	5567.1156614	2232413.38022	1	0	0
3	3	1	0	513	4465.2356847	2290665.90625	1	0	0
3	4	1	0	407	3352.62849375	1364519.79696	1	0	0
3	5	1	0	500	4200.39679256	2100198.39628	1	0	0
3	6	1	0	531	4471.87815565	2374567.30065	1	0	0
3	7	1	0	493	5269.09357134	2597663.13067	1	0	0
3	8	1	0	613	4284.09163455	2626148.17198	1	0	0
4	1	1	0	607	2358.97430175	1431897.40116	1	0	0
4	2	1	0	526	2884.70061803	1517352.52508	1	0	0
4	3	1	0	368	3597.55670631	1323900.86792	1	0	0
4	4	1	0	170	7053.43880006	1199084.59601	1	0	0
4	5	1	0	238	4837.86650494	1151412.22818	1	0	0
4	6	1	0	279	3040.8087666	848385.645882	1	0	0
4	7	1	0	253	3703.45016297	936972.891231	1	0	0
4	8	1	0	333	3393.92770167	1130177.92466	1	0	0
5	1	1	0	270	4194.88703565	1132619.49963	1	0	0
5	2	1	0	288	3551.29614022	1022773.28838	1	0	0
5	3	1	0	280	3496.50799258	979022.237923	1	0	0
5	4	1	0	260	3681.90264205	957294.686934	1	0	0
5	5	1	0	188	5451.56517286	1024894.2525	1	0	0
5	6	1	0	320	3517.00859049	1125442.74896	1	0	0
5	7	1	0	315	3260.05259403	1026916.56712	1	0	0
5	8	1	0	553	2576.1253863	1424597.33863	1	0	0
6	1	1	0	466	3061.20387071	1426521.00375	1	0	0
6	2	1	0	239	4707.10805957	1124998.82624	1	0	0
