# Supplementary material for: Temporal chromatin accessibility changes define transcriptional states essential for osteosarcoma metastasis
Source: Nat Commun. 2023 Nov 8;14:7209. doi: 10.1038/s41467-023-42656-x (PMC10632377; doi:10.1038/s41467-023-42656-x)
Supplement: Supplementary file 4 — Source Data [file 41467_2023_42656_MOESM4_ESM.zip › source_data/5b_d3_sourcedata.txt]

B				6393	7620	5247	6710	6904	12727	1940			550,600
C				6438	6696	4352	6849	8720	11646	1969			550,600
D				6456	7961	4086	5520	8810	11713	1944			550,600
E				6985	7249	3897	5204	8764	10720	1924			550,600
F				7722	7125	3735	5605	7728	9985	1884			550,600
G				7402	7742	3987	5656	8368	10789	1929			550,600
