# Supplementary material for: Temporal chromatin accessibility changes define transcriptional states essential for osteosarcoma metastasis
Source: Nat Commun. 2023 Nov 8;14:7209. doi: 10.1038/s41467-023-42656-x (PMC10632377; doi:10.1038/s41467-023-42656-x)
Supplement: Supplementary file 4 — Source Data [file 41467_2023_42656_MOESM4_ESM.zip › source_data/6c_sourcedata.xls]

## Sheet: List ; Plates 1 - 1
Plate	Repeat	Well	Type	Time	Presto (Counts)
1	1	C01	M	1899-12-31 00:00:16	18697
1	1	C02	M	1899-12-31 00:00:16	16957
1	1	C03	M	1899-12-31 00:00:17	17501
1	1	C04	M	1899-12-31 00:00:17	16141
1	1	C05	M	1899-12-31 00:00:17	19118
1	1	C06	M	1899-12-31 00:00:18	19278
1	1	C07	M	1899-12-31 00:00:18	18999
1	1	C08	M	1899-12-31 00:00:18	18376
1	1	C09	M	1899-12-31 00:00:19	20101
1	1	C10	M	1899-12-31 00:00:19	20075
1	1	C11	M	1899-12-31 00:00:19	21542
1	1	C12	M	1899-12-31 00:00:20	18776
1	1	D01	M	1899-12-31 00:00:23	17826
1	1	D02	M	1899-12-31 00:00:23	14296
1	1	D03	M	1899-12-31 00:00:23	20537
1	1	D04	M	1899-12-31 00:00:24	17904
1	1	D05	M	1899-12-31 00:00:24	19613
1	1	D06	M	1899-12-31 00:00:24	20638
1	1	D07	M	1899-12-31 00:00:25	19819
1	1	D08	M	1899-12-31 00:00:25	20529
1	1	D09	M	1899-12-31 00:00:26	19878
1	1	D10	M	1899-12-31 00:00:26	18807
1	1	D11	M	1899-12-31 00:00:26	21403
1	1	D12	M	1899-12-31 00:00:27	20654
1	1	E01	M	1899-12-31 00:00:29	20709
1	1	E02	M	1899-12-31 00:00:30	15771
1	1	E03	M	1899-12-31 00:00:30	18229
1	1	E04	M	1899-12-31 00:00:30	18210
1	1	E05	M	1899-12-31 00:00:31	19046
1	1	E06	M	1899-12-31 00:00:31	20591
1	1	E07	M	1899-12-31 00:00:32	19719
1	1	E08	M	1899-12-31 00:00:32	19814
1	1	E09	M	1899-12-31 00:00:32	18182
1	1	E10	M	1899-12-31 00:00:33	20170
1	1	E11	M	1899-12-31 00:00:33	20191
1	1	E12	M	1899-12-31 00:00:33	21215
1	1	F01	M	1899-12-31 00:00:36	14179
1	1	F02	M	1899-12-31 00:00:37	16245
1	1	F03	M	1899-12-31 00:00:37	16693
1	1	F04	M	1899-12-31 00:00:37	16378
1	1	F05	M	1899-12-31 00:00:38	17232
1	1	F06	M	1899-12-31 00:00:38	18617
1	1	F07	M	1899-12-31 00:00:38	20514
1	1	F08	M	1899-12-31 00:00:39	20542
1	1	F09	M	1899-12-31 00:00:39	18726
1	1	F10	M	1899-12-31 00:00:39	17568
1	1	F11	M	1899-12-31 00:00:40	20040
1	1	F12	M	1899-12-31 00:00:40	19842
1	1	G01	M	1899-12-31 00:00:43	18621
1	1	G02	M	1899-12-31 00:00:43	15009
1	1	G03	M	1899-12-31 00:00:44	13897
1	1	G04	M	1899-12-31 00:00:44	13668
1	1	G05	M	1899-12-31 00:00:44	16711
1	1	G06	M	1899-12-31 00:00:45	18237
1	1	G07	M	1899-12-31 00:00:45	18540
1	1	G08	M	1899-12-31 00:00:46	17913
1	1	G09	M	1899-12-31 00:00:46	18064
1	1	G10	M	1899-12-31 00:00:46	16270
1	1	G11	M	1899-12-31 00:00:47	19619
1	1	G12	M	1899-12-31 00:00:47	19668

## Sheet: Plate
Plate	Repeat	End time	Start temp.	End temp.	BarCode
1	1	10:46:05 AM	23.2	23.3	N/A
Presto (Counts)
51
18697	16957	17501	16141	19118	19278	18999	18376	20101	20075	21542	18776
17826	14296	20537	17904	19613	20638	19819	20529	19878	18807	21403	20654
20709	15771	18229	18210	19046	20591	19719	19814	18182	20170	20191	21215
14179	16245	16693	16378	17232	18617	20514	20542	18726	17568	20040	19842
18621	15009	13897	13668	16711	18237	18540	17913	18064	16270	19619	19668

## Sheet: Protocol
Protocol description
Protocol name ..................... PrestoBlue
Protocol number ................... N/A
Name of the plate type ............ Generic 8x12 size plate
Number of repeats ................. 1
Delay between repeats ............. 0 s
Measurement height ................ Default
Protocol notes ....................
Shaking duration .................. 1.0 s
Shaking speed ..................... Fast
Shaking diameter .................. 0.10 mm
Shaking type ...................... Linear
Repeated operation ................ Yes
Name of the label ................. Presto
Label technology .................. Prompt fluorometry
CW-lamp filter name ............... F530
CW-lamp filter slot ............... A8
Emission filter name .............. F580
Emission filter slot .............. A1
Measurement time .................. 0.1 s
Emission aperture ................. Normal
CW-lamp energy .................... 1548
Second measurement CW-lamp energy . 0
Emission side ..................... Above
CW-Lamp Control ................... Stabilized Energy
Excitation Aperture ............... Normal
Plate map of plate 1
A | E E E E E E E E E E E E
B | E E E E E E E E E E E E
C | M M M M M M M M M M M M
D | M M M M M M M M M M M M
E | M M M M M M M M M M M M
F | M M M M M M M M M M M M
G | M M M M M M M M M M M M
H | E E E E E E E E E E E E
Protocol created by ............... Administrator
Protocol creation date ............ 3/16/2019
Protocol last edited by ........... Administrator
Protocol last edited .............. 3/16/2019
Instrument serial number: ......... 4202971
Assay ID: ........................ 7358
Measured on ....................... 2/4/2022 10:45:02 AM

## Sheet: Notes
Notes for the assay run
The plate map of the assay protocol was replaced by a temporary plate map when starting the assay.
Run started by: Administrator
