# Supplementary material for: Temporal chromatin accessibility changes define transcriptional states essential for osteosarcoma metastasis
Source: Nat Commun. 2023 Nov 8;14:7209. doi: 10.1038/s41467-023-42656-x (PMC10632377; doi:10.1038/s41467-023-42656-x)
Supplement: Supplementary file 4 — Source Data [file 41467_2023_42656_MOESM4_ESM.zip › source_data/4_invitro_sourcedata.csv]

gene	log2FC	p_value_neg	p_value_pos	p_value_twosided	fdr_neg	fdr_pos	fdr_twosided
AR	0.26256407571893936	0.9931607304508528	5.853035053423985e-06	6.0429380937039e-05	0.9999953869921614	0.00011866371672865306	0.00018287838967788117
ARNT	-0.35679992540047056	0.00022297919590882065	0.9999778609267458	0.002022276637453572	0.0007541943391033639	0.9999999999999818	0.004080031812406328
ATF3	0.029382796558403257	0.25231049891534885	0.4417050919160449	0.19402305385285834	0.4205174981922481	0.8114592227572098	0.2187514822850854
BACH1	0.4226666759619375	0.9998579463429788	0.0003007889325084295	0.002688571303012462	0.9999953869921614	0.002470766231319242	0.005330787928386779
BCL6	-0.20633031934429447	3.3246663580434274e-05	0.5168898339218846	2.271734541355338e-05	0.00013654879684821215	0.9190848044425172	8.427402330834317e-05
CONTROL1	0.582582518695455	0.9945868474914475	0.0054131525085523435	0.010826305017104694	0.9999953869921614	0.02829602447652361	0.017535564464324506
CONTROL10	-0.10147631564876393	0.3113908730232801	0.6886091269767199	0.6227817460465603	0.4973604221899612	0.9999999999999818	0.633804431817296
CONTROL11	-0.1376268728742147	0.1875099453615391	0.8124900546384609	0.3750198907230782	0.3317483648704153	0.9999999999999818	0.3923110800802534
CONTROL12	-0.3527488364663789	0.07794433834315996	0.9220556616568399	0.1558886766863199	0.15454480878385166	0.9999999999999818	0.17927197818926788
CONTROL13	-0.4977449482014649	0.06668480559524316	0.9333151944047569	0.1333696111904863	0.13943186624459933	0.9999999999999818	0.1597656800719367
CONTROL14	0.2294301408743191	0.951013614019254	0.0489863859807461	0.09797277196149223	0.9999953869921614	0.14824827336278426	0.1251874308396845
CONTROL15	0.2302556353237861	0.9223227210988134	0.07767727890118659	0.1553545578023732	0.9999953869921614	0.19850860163636566	0.17927197818926788
CONTROL16	0.9979734318334366	0.9904209435341786	0.009579056465821356	0.019158112931642712	0.9999953869921614	0.040799684947016884	0.028989249830775162
CONTROL17	0.3354246112124599	0.9317378447647916	0.0682621552352083	0.13652431047041655	0.9999953869921614	0.18256157795462685	0.16185871859894746
CONTROL18	0.32586107497878736	0.999902235341568	9.77646584320314e-05	0.00019552931686406272	0.9999953869921614	0.0011242935719683613	0.0005229272427759817
CONTROL19	0.05237121775733833	0.7072505270747422	0.2927494729252574	0.5854989458505153	0.9457419838790158	0.5888314681488341	0.6011819533286541
CONTROL2	-0.19670480930979828	0.15897180486954166	0.8410281951304583	0.3179436097390832	0.2856524618749577	0.9999999999999818	0.3417150945793885
CONTROL20	0.456646752512409	0.9881505874726212	0.011849412527378924	0.02369882505475784	0.9999953869921614	0.04698904967753712	0.034067061016214394
CONTROL21	0.39675051758570135	0.9695088216221276	0.030491178377872286	0.060982356755744635	0.9999953869921614	0.10313192686633273	0.07969285257852993
CONTROL22	0.13566654359382113	0.8148896716355971	0.18511032836440294	0.3702206567288058	0.9999953869921614	0.42308057655713593	0.3923110800802534
CONTROL23	0.738743417813545	0.9895953848990608	0.01040461510093904	0.020809230201878085	0.9999953869921614	0.042733240593142485	0.030452965537676357
CONTROL24	1.5119333056598343	0.9943103226982329	0.005689677301766949	0.01137935460353389	0.9999953869921614	0.028448386508834744	0.01792638053981366
CONTROL25	-0.2576235078717044	0.10528320363961208	0.8947167963603879	0.21056640727922413	0.2017928069759232	0.9999999999999818	0.23283785420298825
CONTROL3	0.2365925521289345	0.9998500214578584	0.0001499785421417156	0.00029995708428343093	0.9999953869921614	0.0014520532494811474	0.0007839787430135126
CONTROL4	-0.2975536115365838	0.10422735276876724	0.8957726472312327	0.20845470553753428	0.2017928069759232	0.9999999999999818	0.2327406906487033
CONTROL5	0.22396313484544272	0.8123729617007484	0.1876270382992516	0.3752540765985032	0.9999953869921614	0.42308057655713593	0.3923110800802534
CONTROL6	0.3567664676751896	0.9999943271359096	5.672864090366937e-06	1.1345728180733855e-05	0.9999953869921614	0.00011866371672865306	4.499168071670322e-05
CONTROL7	-0.5664440837685465	0.017614321944533905	0.982385678055466	0.035228643889067886	0.043098872843008486	0.9999999999999818	0.04881596495973247
CONTROL8	-0.15142190165445513	0.1583989817385052	0.8416010182614948	0.31679796347701034	0.2856524618749577	0.9999999999999818	0.3417150945793885
CONTROL9	-0.25534977340076104	0.05968371717257667	0.9403162828274232	0.1193674343451534	0.12710421249715406	0.9999999999999818	0.14449742052308046
CREB1	-0.054726427618673856	0.05873969756698929	0.20081346312118525	0.010557518511220993	0.12710421249715406	0.4357273256403077	0.017535564464324506
CTCF	-2.079399938201826	1.6551143010514333e-10	0.9999999992568106	2.0215228635497093e-09	2.379226807761435e-09	0.9999999999999818	2.9059391163527077e-08
EBF1	0.21497527369152047	0.9970437896883216	0.01815794422161477	0.1155136192996425	0.9999953869921614	0.06736011566082899	0.14131985339849878
EGR1	0.4805663215715748	0.6391056840221889	4.925387724469062e-07	4.1799299404036753e-07	0.8856686168304658	5.6641958831394214e-05	2.089964970201837e-06
EHF	0.027351758191802574	0.15328457313143987	0.06288852400834664	0.007439083394045817	0.284318159840574	0.17219476811809198	0.013161455235619523
EIF4A3	-5.285090128424403	1.8138324998206568e-09	0.9999999999936354	2.15984310651493e-08	1.8962794316306868e-08	0.9999999999999818	2.2580177931746998e-07
ELF1	0.4546632214843132	0.9999636855721464	2.3032047796646192e-06	2.434868134617169e-05	0.9999953869921614	9.467873273765495e-05	8.75030735878045e-05
ELK1	0.18781572396598145	0.9073515600123973	0.03931229995574398	0.14721358890183198	0.9999953869921614	0.12916898556887307	0.17275064003786406
ELK4	0.1831299797350128	0.3282252601310205	0.02178442789237889	0.006953223661697162	0.5032787322008979	0.07828778773823665	0.012494073767112087
ERG	0.2816581370807416	0.4234168547401405	0.0065231977225456116	0.0033569291280531074	0.6323758220144956	0.031256989087197734	0.0063286368807558575
ETS1	0.6752848173939094	0.999991598677896	6.19115043801668e-06	6.382327918827245e-05	0.9999953869921614	0.00011866371672865306	0.00018819684888849567
ETV1	-0.12923747938248242	0.005725494250282364	0.23286172780537825	0.001010137197680663	0.015312368343778412	0.4959092351410833	0.0022339572641014663
EWSR1	-0.8102694841585509	4.131780660121675e-06	0.9999999039733556	4.3051236944138895e-05	1.9006191036559707e-05	0.9999999999999818	0.0001375247846826659
F3	-0.4159558803228176	3.496271202437229e-05	0.9999741918914622	0.00034178302829932297	0.00013864523733802807	0.9999999999999818	0.0008734455167649365
FLI1	0.5906875293198843	0.9999953869921614	0.00015151859994585882	0.0013986305828501144	0.9999953869921614	0.0014520532494811474	0.0029244094005047845
FOS	-0.2706799854503004	0.007089029364603792	0.9917609577011378	0.050509494219692606	0.018528144930214454	0.9999999999999818	0.06754176552633312
FOSB	0.5333151507379901	0.9721264896495228	0.007567193571606287	0.04867599931357181	0.9999953869921614	0.03480909042938893	0.0658557637771854
FOSL1	-1.6726921161601604	2.0033305196298877e-09	0.99999999826342	2.382717785622528e-08	1.919858414645309e-08	0.9999999999999818	2.2834378778882566e-07
FOSL2	-0.17247108933624755	0.02462235992695344	0.5194827155544661	0.016456596775735556	0.057787171257135624	0.9190848044425172	0.025233448389461184
FOXA1	0.5264912701974853	0.0019958926290425077	0.2632644610564557	0.00042389018062975416	0.005885324418971497	0.5504620549362256	0.0010597254515743854
FOXA2	-0.053848979584803384	0.02045935225708241	5.5794030918390455e-05	2.697412853631512e-07	0.04901719811592661	0.0007129237284016558	1.477154657941066e-06
FOXO1	0.3667895495685696	0.6392216973645971	0.004110633808648445	0.0038407590324654357	0.8856686168304658	0.0225106137140272	0.007123988527960081
FOXP1	-0.9073546053751294	1.4129365643196893e-08	0.9999999971624124	1.6390313036927333e-07	9.027094716486903e-08	0.9999999999999818	9.424429996233216e-07
GABPA	-1.0671971117465926	1.3148110171025374e-09	0.9999999988135252	1.5714313262713044e-08	1.527293850522038e-08	0.9999999999999818	1.825177705728764e-07
GPN2	-6.739321637202682	7.293005058554397e-14	0.9999999999999588	9.43880357099452e-13	4.1934779086687785e-12	0.9999999999999818	5.427312053321849e-11
HOXA9	-0.4174120485395103	2.99412887936262e-08	0.9999999978383384	3.4357988507402466e-07	1.8122359006668492e-07	0.9999999999999818	1.7959857628869473e-06
HOXB4	-0.02498785474820053	0.2909913720864778	0.1983252312075156	0.07063835222178122	0.4713240533795063	0.4357273256403077	0.09127427534275104
HOXC9	-0.08910762028107566	0.3201425078799556	0.08086880947844814	0.035232392101372134	0.5032714180299575	0.20217202369612036	0.04881596495973247
HOXD13	-0.3264026641882629	0.0010306510073858789	0.784643608938131	0.0016399919847669812	0.0032923573847048913	0.9999999999999818	0.003367840683003622
HSPA5	-3.715453509680896	1.5904958061927655e-13	0.9999999999999132	2.048908457430098e-12	6.096900590405602e-12	0.9999999999999818	7.854149086815377e-11
IKZF1	-0.1242830210674164	0.016115813301533232	0.4445385307278628	0.00974956872942571	0.04028953325383308	0.8114592227572098	0.01673433438632771
JUN	0.13711285519005578	0.1426579591022463	0.07765280938347788	0.013189417183611584	0.268945332733743	0.19850860163636566	0.020497067244801787
JUNB	-1.2679419469746698	9.912667441782232e-09	0.9999999421681891	1.1554899129212608e-07	7.12472972378098e-08	0.9999999999999818	7.382296665885831e-07
JUND	-0.3974648277884043	7.240024824856825e-06	0.05538382394816505	1.1247647178700617e-07	3.202318672532826e-05	0.15534487204973124	7.382296665885831e-07
KLF4	0.241295676021263	0.9307608222247744	0.000942961653813922	0.0032122955229858204	0.9999953869921614	0.007229372679240069	0.00615689975238949
KLF5	-0.018311204876042098	0.3238442168192769	0.6952033552323059	0.5159306264553445	0.5032714180299575	0.9999999999999818	0.534522721102384
LHX2	-0.4741916008435872	0.0026876174072732336	0.9890335631149004	0.02091986328240376	0.007726900045910547	0.9999999999999818	0.030452965537676357
LZTR1	0.20114266230901331	0.6322630370315905	0.054161917346629104	0.05902478361299721	0.8856686168304658	0.15534487204973124	0.07802126569534114
MAFA	-0.7777007773263835	4.907760751159914e-05	0.757985138865035	7.093830475314559e-05	0.00018813082879446335	0.9999999999999818	0.0002039476261652936
MAFK	-0.4032224271786342	0.0011879239385063016	0.569785851153412	0.0009189336176358381	0.0036921960250871533	0.9779906400394384	0.002072105216237674
MAZ	0.5680073541661329	0.7596840380011055	0.001921094791897948	0.002793326192153435	0.9927689132968992	0.012273661170459109	0.0054446188491126275
MCM2	-2.737990090271518	2.99933067809658e-07	0.9999547201930707	3.3110947175154993e-06	1.6424906094338412e-06	0.9999999999999818	1.4645226635164706e-05
MEIS1	0.0996154390122097	0.41029990838659575	0.054329400853636925	0.035845531448457056	0.6208485455849805	0.15534487204973124	0.04907423948300668
MYBL1	-0.7665369362873582	8.089829300520116e-08	0.9972064266121404	9.139513415457736e-07	4.6516518477990673e-07	0.9999999999999818	4.379350178240165e-06
MYBL2	-0.6789303696543145	7.13261712944314e-09	0.9942233471817512	8.277140030202662e-08	5.8589354991854356e-08	0.9999999999999818	6.799079310523615e-07
NF1	-0.35478197522474364	7.903445055179883e-05	0.9999899542783072	0.000749634119558243	0.00029319231656312473	0.9999999999999818	0.0017241584749839588
NFATC1	0.049685242771945866	0.5761972149184427	0.16001229685744098	0.18536380435742908	0.8282834964452613	0.3755390640531778	0.21105779704063707
NFE2L2	-0.5202304460679157	0.00011293976780304964	0.9998746535985692	0.0010557757039724694	0.00040587729054220967	0.9999999999999818	0.002290834074657245
NFKB1	0.05184870212645043	0.2420267658953263	0.046417275865519234	0.01098243901212331	0.409309971734743	0.14426991147391113	0.01754139564436362
NFYA	-1.0719812759831462	2.366674738974994e-09	0.9999995420911648	2.8093252233494435e-08	2.0935968844778797e-08	0.9999999999999818	2.485172312962969e-07
NKX6-1	-0.1903718354203976	0.07023300035203861	0.6100979261689707	0.11402894636245416	0.14422848286579354	0.9999999999999818	0.14100353582454006
NR3C1	0.6180414555707912	0.9571842226539208	0.001066554066788602	0.005755333416368086	0.9999953869921614	0.007665857355043076	0.010505767347338572
OLIG2	-0.002542593772425939	0.6806835640770107	0.4135376930534033	0.7486533146319578	0.931888212724479	0.7796202410023176	0.7486533146319578
PAX3	-0.058481651636406624	0.6940142071266306	0.3764074364898236	0.7052472986976634	0.9389603978772062	0.7214475866054951	0.7114336785108009
POLR2L	-5.7272947171314375	1.2231963753879733e-08	0.9999999998402688	1.4217650651200029e-07	8.274563715859817e-08	0.9999999999999818	8.60542013098949e-07
POU5F1	0.8670953764266431	0.2610404046318003	1.0895985772793507e-05	1.6191704441406196e-06	0.4288520933236719	0.00017900548055303618	7.448184043046849e-06
PRPF19	-5.158589479578634	4.356408905903616e-13	0.9999999999997649	5.576570136146771e-12	1.1681169062574195e-11	0.9999999999999818	1.493795499446695e-10
RBPJL	-0.4884184005831811	1.4334385845588406e-05	0.9999970980226568	0.00014424789472886306	6.105386563861729e-05	0.9999999999999818	0.0004045977535077866
RFX5	0.25684787050126395	0.5484199404984977	4.573946962856465e-05	2.7068160975825093e-05	0.7983328247762942	0.0006575048759106169	9.155407388882018e-05
RPA3	-5.394049796401251	2.2843866847826625e-14	0.9999999999999818	2.975957913605592e-13	2.6270446875000618e-12	0.9999999999999818	3.42235160064643e-11
RPL10	-3.243248893074	5.078769157640955e-13	0.9999999649643034	6.494763041072586e-12	1.1681169062574195e-11	0.9999999999999818	1.493795499446695e-10
RPS12	-3.7137615390242216	1.1204809918733037e-11	0.9999999999943352	1.4012324596215742e-10	1.8407902009347133e-10	0.9999999999999818	2.302024755092586e-09
RRM1	-4.449706841224166	8.831029643388882e-09	0.9999927239600092	1.0310047175508547e-07	6.770456059931476e-08	0.9999999999999818	7.382296665885831e-07
RUNX1	0.3583751514642977	0.9850895924166851	0.00289217864916047	0.020146965879682583	0.9999953869921614	0.017505291823866006	0.030089624365759706
RUNX2	0.3556045667592733	0.9958547076614468	2.469879984460564e-06	2.6066954035332564e-05	0.9999953869921614	9.467873273765495e-05	9.083938527464376e-05
SF3B3	-3.4519238210682497	2.1695890349650017e-12	0.9999999999980749	2.747060653528e-11	4.15837898368292e-11	0.9999999999999818	5.265199585928667e-10
SMAD3	0.20795950046526546	0.2262667726933825	0.04078664944611342	0.008477063312520926	0.3942527099960452	0.13029068573064007	0.014770640620301612
SOX17	-0.2619596318154054	0.0007076898181248037	0.5531723071046661	0.0004890254986866479	0.0023252665452672123	0.9638608381369184	0.0011932279292241551
SOX2	-0.01830841273999351	0.4527775837838368	0.3230217824931305	0.29052409843569105	0.6675566940402723	0.6296187285883053	0.31819306019147114
SPI1	-0.6675967162097751	7.625898473824581e-07	0.9998875111504888	8.263741575010699e-06	3.986265111317395e-06	0.9999999999999818	3.519741781949001e-05
STAT1	-0.13094718729809118	0.07587740044788181	0.2969758708924555	0.031223552270198907	0.15308598335976153	0.5888314681488341	0.04432973470460338
STAT3	0.8108543349047608	0.2387978782491553	0.0002160445228887334	5.234424106513769e-05	0.409309971734743	0.0019111630870926415	0.00016269156006731985
STAT4	-0.19273950970281464	0.0017180614653702234	0.028639093675453493	1.9147799075796967e-05	0.005199396539936203	0.09980290220233794	7.339989645722171e-05
STAT5A	-0.14018814352801945	0.054482197258925	0.7637081692670764	0.10939524091767902	0.120489474707238	0.9999999999999818	0.13824673302783613
STAT5B	-0.910518011741066	9.160158184079084e-07	0.999804738443331	9.887867596218803e-06	4.5800790920395416e-06	0.9999999999999818	4.061088477018437e-05
TBX20	0.3038768754044656	0.718600546487935	0.008207006479178304	0.010800554188447482	0.9498742855875004	0.03630022096559635	0.017535564464324506
TCF12	-0.5925384027698629	3.5376211466946234e-06	0.999999489975984	3.7006463740147226e-05	1.6951101327911733e-05	0.9999999999999818	0.00012159266657476943
TCF3	-0.19317306020308989	0.045074469496646265	0.8715839552383793	0.11103713778464504	0.1016385096493004	0.9999999999999818	0.1387964222308063
TCF4	0.7856624169546258	0.9859379873513956	0.0012028462992645106	0.00992755315957662	0.9999953869921614	0.0081369014362011	0.016789244313989867
TEAD4	-0.2997066201568757	0.00539867408847283	0.1491017841262051	0.0004980429617631255	0.014782083813675606	0.35722302446903303	0.0011932279292241551
TFAP2A	-0.21502451270977246	0.013363774781630642	0.08766388363076541	0.0006893212660950232	0.034151868886389415	0.21449673654336213	0.001617794808182197
TFAP2C	-0.5417775296145542	1.328081609149598e-09	0.9999999988235896	1.5871110484597944e-08	1.527293850522038e-08	0.9999999999999818	1.825177705728764e-07
TFAP4	-0.3108620968442493	0.005203629880850904	0.2940142413211807	0.001345354014546825	0.014595547226776926	0.5888314681488341	0.00286510577172009
ZBTB16	0.04450912689168796	0.00014638476531674043	0.0035150931084819304	9.02097820027335e-08	0.000510128727618944	0.0202117853737711	6.916083286876235e-07
ZFX	-0.021105952296552655	0.02634215599577089	0.01566570545804368	0.0001721971345386877	0.06058695879027305	0.06005187092250078	0.0004714921540940258
