# Supplementary material for: Temporal chromatin accessibility changes define transcriptional states essential for osteosarcoma metastasis
Source: Nat Commun. 2023 Nov 8;14:7209. doi: 10.1038/s41467-023-42656-x (PMC10632377; doi:10.1038/s41467-023-42656-x)
Supplement: Supplementary file 4 — Source Data [file 41467_2023_42656_MOESM4_ESM.zip › source_data/5b_d1_sourcedata.txt]

B				3655	3334	3597	3481	3402	4246	2107			550,600
C				3754	4206	3833	3391	3807	4187	1902			550,600
D				3755	3766	3663	3354	3532	4153	1900			550,600
E				4349	3664	3455	3381	3592	4030	1955			550,600
F				4122	3715	4382	3430	3651	4322	1984			550,600
G				3780	4189	3957	3839	3980	4316	1996			550,600
