# Supplementary material for: Temporal chromatin accessibility changes define transcriptional states essential for osteosarcoma metastasis
Source: Nat Commun. 2023 Nov 8;14:7209. doi: 10.1038/s41467-023-42656-x (PMC10632377; doi:10.1038/s41467-023-42656-x)
Supplement: Supplementary file 4 — Source Data [file 41467_2023_42656_MOESM4_ESM.zip › source_data/5b_d0_sourcedata.txt]

B				3918	3233	3455	3168	3323	3449	1991			550,600
C				3638	3767	3746	3044	3047	3169	1993			550,600
D				3217	4086	3371	2921	3374	3183	1970			550,600
E				3525	3462	3553	3195	2967	3677	2018			550,600
F				3272	3545	3709	3148	3347	3258	2047			550,600
G				3366	3544	4060	3202	2948	3857	2007			550,600
