# Supplementary material for: Temporal chromatin accessibility changes define transcriptional states essential for osteosarcoma metastasis
Source: Nat Commun. 2023 Nov 8;14:7209. doi: 10.1038/s41467-023-42656-x (PMC10632377; doi:10.1038/s41467-023-42656-x)
Supplement: Supplementary file 4 — Source Data [file 41467_2023_42656_MOESM4_ESM.zip › source_data/5b_d7_sourcedata.txt]

B				42422	41153	15609	32554	45531	48015	1993			550,600
C				41008	45367	17810	36792	46771	47062	2013			550,600
D				45194	39167	17435	28466	49140	48930	1966			550,600
E				39601	39337	12092	30679	44732	49211	1903			550,600
F				45095	44015	17608	33851	47008	47438	1920			550,600
G				44222	47465	12096	34329	43100	47702	1855			550,600
