# Supplementary material for: Temporal chromatin accessibility changes define transcriptional states essential for osteosarcoma metastasis
Source: Nat Commun. 2023 Nov 8;14:7209. doi: 10.1038/s41467-023-42656-x (PMC10632377; doi:10.1038/s41467-023-42656-x)
Supplement: Supplementary file 4 — Source Data [file 41467_2023_42656_MOESM4_ESM.zip › source_data/5e_d7_sourcedata]

Row	Column	Plane	Timepoint	Cells EGFP - Number of Objects	Cells EGFP - Nucleus Area [µm²] - Mean per Well	Cells EGFP - Nucleus Area [µm²] - Sum per Well	Number of Analyzed Fields	Height [µm]	Time [s]	Compound	Concentration	Cell Type	Cell Count
1	1	1	0	562	2344.11032267	1317390.00134	1	0	0
1	2	1	0	495	2860.98478644	1416187.46929	1	0	0
1	3	1	0	747	2186.59838294	1633388.99206	1	0	0
1	4	1	0	393	2444.08513449	960525.457853	1	0	0
1	5	1	0	542	2971.67949033	1610650.28376	1	0	0
1	6	1	0	675	2414.06272156	1629492.33705	1	0	0
1	7	1	0	561	3048.02317143	1709940.99917	1	0	0
1	8	1	0	589	2522.26154581	1485612.05048	1	0	0
2	1	1	0	323	3057.29440985	987506.094382	1	0	0
2	2	1	0	543	3345.58948249	1816655.08899	1	0	0
2	3	1	0	471	3032.26761177	1428198.04515	1	0	0
2	4	1	0	513	3097.07489454	1588799.4209	1	0	0
2	5	1	0	545	2199.74795349	1198862.63465	1	0	0
2	6	1	0	768	2198.0019192	1688065.47394	1	0	0
2	7	1	0	793	2229.41013758	1767922.2391	1	0	0
2	8	1	0	935	1946.5866273	1820058.49652	1	0	0
3	1	1	0	812	2604.0064632	2114453.24812	1	0	0
3	2	1	0	551	2835.81486969	1562533.9932	1	0	0
3	3	1	0	500	2690.41831713	1345209.15856	1	0	0
3	4	1	0	268	2733.38238021	732546.477896	1	0	0
3	5	1	0	450	2812.99031306	1265845.64088	1	0	0
3	6	1	0	612	3226.86201332	1974839.55215	1	0	0
3	7	1	0	513	2764.6376387	1418259.10865	1	0	0
3	8	1	0	442	3141.49535899	1388540.94868	1	0	0
4	1	1	0	236	3185.10372744	751684.479675	1	0	0
4	2	1	0	189	3659.16547955	691582.275634	1	0	0
4	3	1	0	201	2879.48547055	578776.57958	1	0	0
4	4	1	0	160	2900.91167433	464145.867892	1	0	0
4	5	1	0	249	3442.33248373	857140.788448	1	0	0
4	6	1	0	146	3734.1536094	545186.426973	1	0	0
4	7	1	0	118	4252.79639397	501829.974488	1	0	0
4	8	1	0	247	2324.55350506	574164.715749	1	0	0
5	1	1	0	439	2472.92258741	1085613.01587	1	0	0
5	2	1	0	130	3658.37853202	475589.209162	1	0	0
5	3	1	0	298	3397.61435793	1012489.07866	1	0	0
5	4	1	0	350	2597.79348893	909227.721125	1	0	0
5	5	1	0	214	3468.05982959	742164.803532	1	0	0
5	6	1	0	172	3142.8753671	540574.563142	1	0	0
5	7	1	0	244	2738.83742929	668276.332746	1	0	0
5	8	1	0	205	3277.80988481	671951.026386	1	0	0
6	1	1	0	393	3031.08727452	1191217.29889	1	0	0
6	2	1	0	149	4075.08479039	607187.633768	1	0	0
